# Supplementary material for: VEGF and Other Gene Therapies Improve Flap Survival—A Systematic Review and Meta-Analysis of Preclinical Studies
Source: Int J Mol Sci. 2024 Feb 23;25(5):2622. doi: 10.3390/ijms25052622 (PMC10932385; doi:10.3390/ijms25052622)
Supplement: Supplementary file 1 [file ijms-25-02622-s001.zip]

Archive with 1 entries (1 files):
- ijms-2847345-supplementary.pdf
